# Supplementary material for: Aggregation state of Mycobacterium tuberculosis impacts host immunity and augments pulmonary disease pathology
Source: Commun Biol. 2021 Nov 3;4:1256. doi: 10.1038/s42003-021-02769-9 (PMC8566596; doi:10.1038/s42003-021-02769-9)
Supplement: Supplementary file 3 — Supplementary Data 1 [file 42003_2021_2769_MOESM3_ESM.xls]

## Sheet: Infl Resp
Supplementary Data 1. Increased inflammatory response network gene expression during Mtb-AG infection
Gene	Prediction (based on directionality)	Exp Fold Change (AG-vs-SC)
EGLN1	Increased	3.46683
HSPA8	Increased	3.39966
TRIM35	Increased	3.39421
FOXO3	Increased	3.29141
TNFRSF1	Increased	3.08405
CYP1B1	Increased	2.8992
GAN	Increased	2.69843
MARCO	Increased	2.40654
NUPR1	Increased	2.26711
RBL1	Increased	2.23354
PSME3	Increased	2.13867
ALKBH3	Increased	1.90756
S100A1	Increased	1.90722
CLEC4D	Increased	1.73478
QDPR	Increased	1.65082
TUBA1A	Increased	1.64598
SLC25A3	Increased	1.63967
KLF5	Increased	1.63689
S100A8	Increased	1.59461
NUDT3	Increased	1.5535
GSTM2	Increased	1.52195
CRYAB	Increased	1.51242
NEDD8	Increased	1.50472
RAB5A	Increased	1.48327
ATP5ME	Increased	1.46312
TPM1	Increased	1.44366
PINK1	Increased	1.38538
ACADVL	Increased	1.3831
ZNHIT6	Increased	1.37409
SNAPIN	Increased	1.32866
RHOA	Increased	1.30877
RUNX3	Increased	1.27862
SOD1	Increased	1.27352
SOX4	Increased	1.26447
NME2	Increased	1.24406
COA3	Increased	1.21652
PSMD12	Increased	1.20432
SP1	Increased	1.18076
BEX3	Increased	1.1787
WNT7A	Increased	1.17749
HSD17B3	Increased	1.11639
PSMD4	Increased	1.08579
DYNLL2	Increased	1.0778
PFDN1	Increased	1.076
ACTA2	Increased	1.07315
RAPGEF3	Increased	1.06288
SMAD2	Increased	1.0605
CHD3	Increased	1.03442
MAPRE1	Increased	1.03011
GOT2	Decreased	-1.0098
RNF8	Decreased	-1.01956
MAX	Decreased	-1.03452
EEF1A1	Decreased	-1.05021
PSMB6	Decreased	-1.05374
BECN1	Decreased	-1.05394
MORF4L1	Decreased	-1.0591
POU2F1	Decreased	-1.10098
RYR1	Decreased	-1.10645
ID1	Decreased	-1.1146
TAF3	Decreased	-1.13215
PARK7	Decreased	-1.14651
NOP56	Decreased	-1.15199
TRDN	Decreased	-1.15578
PBDC1	Decreased	-1.21439
DDX1	Decreased	-1.22284
RPS3A	Decreased	-1.35683
SF3B2	Decreased	-1.3674
METAP2	Decreased	-1.4001
ANP32B	Decreased	-1.40479
MAP1A	Decreased	-1.40853
TPM2	Decreased	-1.41283
ZEB2	Decreased	-1.44793
UBE3A	Decreased	-1.46884
CDH5	Decreased	-1.49313
PSMD7	Decreased	-1.49492
INHBA	Decreased	-1.56555
MT-CO1	Decreased	-1.61378
TSPYL2	Decreased	-1.67321
MT-ND6	Decreased	-1.85543
SNW1	Decreased	-1.92463
NAP1L1	Decreased	-2.07182
