# Supplementary material for: Aggregation state of Mycobacterium tuberculosis impacts host immunity and augments pulmonary disease pathology
Source: Commun Biol. 2021 Nov 3;4:1256. doi: 10.1038/s42003-021-02769-9 (PMC8566596; doi:10.1038/s42003-021-02769-9)
Supplement: Supplementary file 4 — Supplementary Data 2 [file 42003_2021_2769_MOESM4_ESM.xls]

## Sheet: Sheet0
Supplementary Data 2. Increased organismal death network gene expression during Mtb-AG infection
Genes	Prediction (based on measurement direction)	Exp. Fold Change(AG-vs-SC)
AGA	Increased	-0.939
DNAJC21	Increased	-1.03
NEXN	Increased	-1.221
ENAH	Increased	-1.241
M6PR	Increased	-1.321
GATA3	Increased	-1.345
COL4A3	Increased	-1.432
RB1CC1	Increased	-1.582
HSD17B12	Increased	-1.585
CXXC1	Increased	-1.617
TDG	Increased	-1.775
KDM5A	Increased	-1.814
ADAMTS1	Increased	-1.891
TOP2B	Increased	-1.897
CDC73	Increased	-1.929
ZEB1	Increased	-1.963
MIB1	Increased	-1.988
MED1	Increased	-1.998
SMAD4	Increased	-2.146
SYNE1	Increased	-2.216
SGPL1	Increased	-2.278
CD44	Increased	-2.321
BICC1	Increased	-2.34
SOS1	Increased	-2.377
LIG3	Increased	-2.655
CLCN3	Increased	-2.897
EZH2	Increased	-2.9
FSTL1	Increased	-3.006
NDEL1	Increased	-3.078
HSPA4L	Increased	-3.124
CDC7	Increased	-3.147
ZFP57	Increased	-3.235
AFF1	Increased	-3.241
FIG4	Increased	-3.451
BUB1	Increased	-3.482
GBA	Increased	-3.535
TFB1M	Increased	-3.57
MAML3	Increased	-3.624
NOA1	Increased	-3.663
BRCA1	Increased	-3.717
TP63	Increased	-3.832
LMOD2	Increased	-3.88
SATB1	Increased	-3.887
GJC1	Increased	-3.907
IGF1	Increased	-3.947
CD200	Increased	-3.966
ZFP36L2	Increased	-4.036
NCOA2	Increased	-4.046
ITGB8	Increased	-4.063
BLNK	Increased	-4.107
FLRT3	Increased	-4.282
SULF1	Increased	-4.57
NFE2L3	Increased	-4.757
BBS7	Increased	-4.807
NR2C2	Increased	-4.815
MORF4L2	Increased	-4.904
ADM	Increased	-5.476
LRP8	Increased	-5.604
COL10A1	Increased	-6.366
DSC3	Decreased	4.438
SHISA2	Decreased	3.754
EGLN1	Decreased	3.499
TRAF3IP2	Decreased	2.779
CLDN1	Decreased	2.605
REV1	Decreased	2.484
SPRED2	Decreased	2.339
CREB1	Decreased	1.911
TCF21	Decreased	1.848
COL12A1	Decreased	1.834
S100A8	Decreased	1.722
SOX4	Decreased	1.631
TANK	Decreased	1.492
XBP1	Decreased	1.481
AIFM1	Decreased	1.447
TAF10	Decreased	1.436
PSMC2	Decreased	1.4
UBE2B	Decreased	1.006
PELI1	Decreased	-3.462
LAPTM4B	Decreased	-3.928
JCHAIN	Decreased	-5.256
