# Supplementary material for: Aggregation state of Mycobacterium tuberculosis impacts host immunity and augments pulmonary disease pathology
Source: Commun Biol. 2021 Nov 3;4:1256. doi: 10.1038/s42003-021-02769-9 (PMC8566596; doi:10.1038/s42003-021-02769-9)
Supplement: Supplementary file 5 — Supplementary Data 3 [file 42003_2021_2769_MOESM5_ESM.xls]

## Sheet: Sheet1
Supplementary Data 3. Decreased cell survival network gene expression during Mtb-AG infection
Genes	Prediction (based on measurement direction)	Exp Fold Change (AG-vs-SC)
LIG3	Decreased	-2.655
NR2C2	Decreased	-4.815
GPR37	Decreased	-4.455
JMJD1C	Decreased	-1.946
WEE1	Decreased	-4.586
BRCA1	Decreased	-3.717
EEF2K	Decreased	-3.689
RPGRIP1	Decreased	-4.655
TOP2B	Decreased	-1.897
CLU	Decreased	-2.624
RFC1	Decreased	-1.7
FER	Decreased	-2.727
PPM1A	Decreased	1.146
PSIP1	Decreased	-2.189
TBX21	Decreased	-4.051
TRAF3IP2	Decreased	2.779
EZH2	Decreased	-2.9
TP63	Decreased	-3.832
SMAD4	Decreased	-2.146
S100A8	Decreased	1.722
ADCY10	Decreased	-4.064
CDC7	Decreased	-3.147
ADAMTS1	Decreased	-1.891
ZEB1	Decreased	-1.963
MED1	Decreased	-1.998
S100A9	Decreased	1.871
EIF4G1	Decreased	-1.931
CD44	Decreased	-2.321
TEC	Decreased	-3.896
EGLN1	Decreased	3.499
TANK	Decreased	1.492
ITCH	Decreased	-2.279
CD200	Decreased	-3.966
IGF1	Decreased	-3.947
LAPTM4B	Decreased	-3.928
PROM1	Decreased	-3.417
SULF1	Increased	-4.57
BAMBI	Increased	4.004
APPL1	Increased	-1.247
AIFM1	Increased	1.447
AGA	Increased	-0.939
PINK1	Increased	1.149
CADM1	Increased	-1.624
COL4A3	Increased	-1.432
RB1CC1	Increased	-1.582
XBP1	Increased	1.481
CREB1	Increased	1.911
BLNK	Increased	-4.107
LAT	Increased	3.167
NUPR1	Increased	2.711
REV1	Increased	2.484
SOX4	Increased	1.631
GALK2	Increased	2.458
SGPL1	Increased	-2.278
ALKBH3	Increased	2.009
