# Supplementary material for: Aggregation state of Mycobacterium tuberculosis impacts host immunity and augments pulmonary disease pathology
Source: Commun Biol. 2021 Nov 3;4:1256. doi: 10.1038/s42003-021-02769-9 (PMC8566596; doi:10.1038/s42003-021-02769-9)
Supplement: Supplementary file 6 — Supplementary Data 4 [file 42003_2021_2769_MOESM6_ESM.xls]

## Sheet: Sheet4
Supplementary Data 4. Increased necrosis network gene expression during Mtb-AG infection
Genes	Prediction (based on measurement direction)	Exp Fold change (AG-vs-SC)
ADM	Increased	-5.476
NR2C2	Increased	-4.815
WEE1	Increased	-4.586
GDA	Increased	-4.25
BLNK	Increased	-4.107
TBX21	Increased	-4.051
CD200	Increased	-3.966
IGF1	Increased	-3.947
LAPTM4B	Increased	-3.928
TP63	Increased	-3.832
NUP107	Increased	-3.75
EEF2K	Increased	-3.689
NOA1	Increased	-3.663
GBA	Increased	-3.535
CDC7	Increased	-3.147
NDEL1	Increased	-3.078
FSTL1	Increased	-3.006
EZH2	Increased	-2.9
PIGR	Increased	-2.749
FER	Increased	-2.727
CLU	Increased	-2.624
PLD1	Increased	-2.567
IQUB	Increased	-2.446
NCEH1	Increased	-2.437
CD44	Increased	-2.321
ITCH	Increased	-2.279
SYNE1	Increased	-2.216
PSIP1	Increased	-2.189
NUP155	Increased	-2.177
ZEB1	Increased	-1.963
CDC73	Increased	-1.929
PHIP	Increased	-1.927
TOP2B	Increased	-1.897
SLU7	Increased	-1.593
RB1CC1	Increased	-1.582
NEK1	Increased	-1.514
ND4	Increased	-1.477
S100A8	Increased	1.722
GNB2	Increased	1.767
S100A9	Increased	1.871
MT3	Increased	1.871
LAT	Increased	3.167
KLRK1	Decreased	-5.709
SULF1	Decreased	-4.57
ATG14	Decreased	-4.503
GPR37	Decreased	-4.455
MBD4	Decreased	-4.405
ADCY10	Decreased	-4.064
NCOA2	Decreased	-4.046
BRCA1	Decreased	-3.717
WDR48	Decreased	-3.6
TFB1M	Decreased	-3.57
RASSF6	Decreased	-3.532
PDGFD	Decreased	-2.915
SGPL1	Decreased	-2.278
SMAD4	Decreased	-2.146
SENP2	Decreased	-2.139
MED1	Decreased	-1.998
MIB1	Decreased	-1.988
ADAMTS1	Decreased	-1.891
FKBPL	Decreased	-1.765
SOX4	Decreased	1.631
CA3	Decreased	1.868
CREB1	Decreased	1.911
ALKBH3	Decreased	2.009
TRAF3IP2	Decreased	2.779
MAP3K2	Decreased	3.478
EGLN1	Decreased	3.499
LANCL1	Decreased	3.597
RAB32	Decreased	3.933
SERPINB10	Decreased	4.017
MARVELD3	Decreased	4.289
