# Supplementary material for: Aggregation state of Mycobacterium tuberculosis impacts host immunity and augments pulmonary disease pathology
Source: Commun Biol. 2021 Nov 3;4:1256. doi: 10.1038/s42003-021-02769-9 (PMC8566596; doi:10.1038/s42003-021-02769-9)
Supplement: Supplementary file 7 — Supplementary Data 5 [file 42003_2021_2769_MOESM7_ESM.xls]

## Sheet: Sheet1
Supplementary Data 5. Increased apoptosis network gene expression during Mtb-AG infection
Genes	Prediction (based on measurement direction)	Exp Fold Change (AG-vs-SC)
GPR37	Increased	-4.455
BRCA1	Increased	-3.717
CLU	Increased	-2.624
NCOA2	Increased	-4.046
CADM1	Increased	-1.624
IGF1	Increased	-3.947
CREB1	Affected	1.911
JMJD1C	Affected	-1.946
UBE2B	Affected	1.006
