# Supplementary material for: Aggregation state of Mycobacterium tuberculosis impacts host immunity and augments pulmonary disease pathology
Source: Commun Biol. 2021 Nov 3;4:1256. doi: 10.1038/s42003-021-02769-9 (PMC8566596; doi:10.1038/s42003-021-02769-9)
Supplement: Supplementary file 8 — Supplementary Data 6 [file 42003_2021_2769_MOESM8_ESM.xls]

## Sheet: Sheet1
Supplementary Data 6. Decreased autophagy network gene expression during Mtb-AG infection
Genes	Prediction (based on measurement direction)	Exp Fold Change (AG-vs-SC)
BRCA1	Increased	-3.717
EIF4G1	Increased	-1.931
SLU7	Increased	-1.593
GPR37	Decreased	-4.455
EEF2K	Decreased	-3.689
GOPC	Decreased	-1.262
PINK1	Decreased	1.149
TP63	Decreased	-3.832
SMAD4	Decreased	-2.146
MID2	Decreased	-2.946
RB1CC1	Decreased	-1.582
NUPR1	Decreased	2.711
ROCK1	Decreased	-1.057
PLD1	Decreased	-2.567
IGF1	Decreased	-3.947
LAPTM4B	Decreased	-3.928
ATG14	Decreased	-4.503
